# Supplementary material for: Quantifying Next Generation Sequencing Sample Pre-Processing Bias in HIV-1 Complete Genome Sequencing
Source: Viruses. 2016 Jan 7;8(1):12. doi: 10.3390/v8010012 (PMC4728572; doi:10.3390/v8010012)
Supplement: Supplementary File 1 [file viruses-08-00012-s001.zip]

Archive with 7 entries (6 files):
- viruses-102759-supplementary (final)/
- viruses-102759-supplementary (final)/._viruses-102759-supplementary-done.docx
- viruses-102759-supplementary (final)/TableS5_AR01_DRMprofile.xlsx
- viruses-102759-supplementary (final)/TableS6_AR05_DRMprofile.xlsx
- viruses-102759-supplementary (final)/TableS7_AR06_DRMprofile.xlsx
- viruses-102759-supplementary (final)/TableS8_AR07_DRMprofile.xlsx
- viruses-102759-supplementary (final)/viruses-102759-supplementary (final).pdf
