# Supplementary material for: Quantifying Next Generation Sequencing Sample Pre-Processing Bias in HIV-1 Complete Genome Sequencing
Source: Viruses. 2016 Jan 7;8(1):12. doi: 10.3390/v8010012 (PMC4728572; doi:10.3390/v8010012)
Supplement: Supplementary File 1 [file viruses-08-00012-s001.zip › viruses-102759-supplementary (final)/TableS5_AR01_DRMprofile.xlsx]

## Sheet: Sheet1
sample date			2001-11-16					2004-05-28	2005-04-04	2005-11-21	2006-12-01	2007-08-22
sequence type			454 pyrosequencing				clones
sample type			PBMC (inner PCR)		plasma (inner PCR)
fragmentation method / # clones			nextera	standard shearing	nextera	standard shearing	#14	#13	#13	#10	#18	#16
amino acid position	drug resistance conferring polymorphism(s) - Standford	drug resistance conferring polymorphism(s) - Rega
PI
23	I
24	I
30	N
32	I
33	F
46	I/L
47	V/A
48	V/M
50	V/L
53	L/Y
54	V/L/M/A/T/S		V (100%)	V (100%)	V (100%)	V (100%)	V (100%)	V (92.31%), A (7.69%)	V (100%)	V (100%)	V (100%)	V (50%)
73	S/T/C/A
76	V
82	A/T/F/S/C/L/M			A (4.18%)
83	D		D (< cutoff, 0.63%)	D (< cutoff, 0.70%)
84	V/A/C
85	V
88	D/S		D (94.49%)	D (100%)	D (100%)	D (99.73%)	D (100%)	D (100%)	D (100%)	D (100%)	D (100%)	D (100%)
90	M		M (92.32%)	M (100%)	M (100%)	M (99,80%)	M (100%)	M (100%)	M (15.38%)	M (10%)
NRTI
41	L
65	R
67	N/G/E
69	D/ins
70	R/E
74	V/I
75	M/T/A/S
77	L
115	F
116	Y		Y (2.35%)
151	M
184	V/I		I (42.02%)	I (32.39%)
210	W		W (61.44%), * (35.18%), S (2.97%), Y (< cutoff, 0.41%)	W (69.10%), * (30.90%)	W (100%)	W (100%)	W (100%)	W (100%)	W (100%)	W (100%)	W (100%)	W (100%)
215	Y/F/I/S/C/D/E/V		Y (100%)	Y (100%)	Y (100%)	Y (99.36%)	S (100%)	S (100%)	S (100%)	S (100%)	S (100%)	S (100%)
219	Q/E/N/R		R (1.13%), E (1.05%)
NNRTI
100	I
101	E/P/H		E (< cutoff, 0.68%)
103	N/S
106	M/A						A (7.14%)
138	K/A/G/Q		K (5.77%)		K (3.35%)
179	F
181	C/I/V
188	L/H/C
190	A/S/E/Q
225	H
227	L/C			L (< cutoff, 0.73%)	L (2.10%)	L (3.06%)
230	L
INI
66	I/A/K
92	Q
138	K/A		K (< cutoff, 0.17%)
140	S/A
143	R/C/H
147	G		G (2.86%)
148	H/R/K
155	H
FI
36	D/E/V/S		S (43.57%)	S (37.28%)
37	V
38	E/A/M/G
40	H
42	T
43	D/K/S
44	M
45	M
<cutoff: this proportion is below the biologically meaningful detection limit (see Supplementary Table 8).
