# Supplementary material for: Quantifying Next Generation Sequencing Sample Pre-Processing Bias in HIV-1 Complete Genome Sequencing
Source: Viruses. 2016 Jan 7;8(1):12. doi: 10.3390/v8010012 (PMC4728572; doi:10.3390/v8010012)
Supplement: Supplementary File 1 [file viruses-08-00012-s001.zip › viruses-102759-supplementary (final)/TableS6_AR05_DRMprofile.xlsx]

## Sheet: Sheet1
sample date		2005-02-25				2005-11-30
sequence type		454 pyrosequencing			clones
sample type		plasma (outer PCR)	plasma (inner PCR)
fragmentation method / # clones		nextera	nextera	standard shearing	#13	#15
amino acid position	drug resistance conferring polymorphism(s)
PI
23	I
24	I
30	N		N (0.33%)	N (0.57%)
32	I
33	F
46	I/L			I (0.37%)
47	V/A
48	V/M
50	V/L
54	V/L/M/A/T/S	V (100%)	V (100%)	V (100%)	V (100%)	V (100%)
73	S/T/C/A
76	V
82	A/T/F/S/L/C/M
83	D
84	V/A/C
85	V
88	D/S	D (100%)	D (99.60%)	D (100%)	D (100%)	D (100%)
90	M
NRTI
41	L
65	R
67	N/G/E
69	D/ins
70	R/E
74	V/I
75	M/T/A/S				A (7.69%)
77	L	L (0.81%)
115	F
116	Y
151	M
184	V/I			I (2.23%)
210	W	W (100%)	W (100%)	W (100%)	W (100%)	W (100%)
215	Y/F/I/S/C/D/E/V	S (100%)	S (100%)	S (100%)	S (100%)	S (100%)
219	Q/E/N/R
NNRTI
100	I
101	E/P/H
103	N/S
106	M/A
138	K/A/G/Q		K (3.18%)			G (6.66%)
179	F/E/D
181	C/I/V
188	L/H/C
190	A/S/E/Q
225	H
227	L/C
230	L
INI
66	I/A/K
92	Q
138	K/A
140	S/A
143	R/C/H
147	G
148	H/R/K
155	H
FI
36	D/E/V/S
37	V
38	E/A/M/G
40	H
42	T
43	D/K/S
44	M
45	M
