# Supplementary material for: Quantifying Next Generation Sequencing Sample Pre-Processing Bias in HIV-1 Complete Genome Sequencing
Source: Viruses. 2016 Jan 7;8(1):12. doi: 10.3390/v8010012 (PMC4728572; doi:10.3390/v8010012)
Supplement: Supplementary File 1 [file viruses-08-00012-s001.zip › viruses-102759-supplementary (final)/TableS7_AR06_DRMprofile.xlsx]

## Sheet: Sheet1
sample date		2007-02-21
sequence type		454 pyrosequencing			clones
sample type		plasma outer	plasma inner
fragmentation method / # clones		nextera	nextera	standard shearing	#46
amino acid position	drug resistance conferring polymorphism(s)
PI
23	I
24	I
30	N
32	I
33	F
46	I/L
47	V/A
48	V/M
50	V/L		V (4.17%)
54	V/L/M/A/T/S
73	S/T/C/A
76	V		V (0.15%)	V (0.19%)
82	A/T/F/S/L/C/M		A (1.95%)	A (10.52%)
83	D		D (0.48%)
84	V/A/C
85	V
88	D/S	D (1.08%)
90	M
NRTI
41	L	L (100%)	L (96.46%)	L (100%)	L (96%)
65	R
67	N/G/E		G (0.46%)
69	D/ins
70	R/E
74	V/I
75	M/T/A/S
77	L
115	F
116	Y
151	M
184	V/I	I (2.00%)			I (2.00%), V (2.00%)
210	W
215	Y/F/I/S/C/D/E/V	E (100%)	E (100%)	E (100%)	E (100%)
219	Q/E/N/R				R (2.00%)
NNRTI
100	I
101	E/P/H
103	N/S
106	M/A
138	K/A/G/Q
179	F/E/D	D (98.85%)	D (93.69%)	D (87.72%)	D (98%)
181	C/I/V
188	L/H/C
190	A/S/E/Q
225	H
227	L/C
230	L
INI
66	I/A/K
92	Q
138	K/A
140	S/A
143	R/C/H
147	G		G (0.50%)
148	H/R/K
155	H		H (0.17%)
FI
36	D/E/V/S
37	V
38	E/A/M/G		M (0.25%)
40	H
42	T
43	D/K/S
44	M
45	M
