# Supplementary material for: Quantifying Next Generation Sequencing Sample Pre-Processing Bias in HIV-1 Complete Genome Sequencing
Source: Viruses. 2016 Jan 7;8(1):12. doi: 10.3390/v8010012 (PMC4728572; doi:10.3390/v8010012)
Supplement: Supplementary File 1 [file viruses-08-00012-s001.zip › viruses-102759-supplementary (final)/TableS8_AR07_DRMprofile.xlsx]

## Sheet: Sheet1
sample date		2007-02-12						2007-08-08
sequence type		454 pyrosequencing					clones
sample type		PBMC outer	PBMC inner		plasma outer	plasma inner
fragmentation method / # clones		nextera	nextera	standard shearing	nextera	standard shearing	#16	#18
amino acid position	drug resistance conferring polymorphism(s)
PI
23	I
24	I
30	N
32	I					I (0.36%)
33	F							F (5.56%)
46	I/L			L (< cutoff, 0.27%)
47	V/A			V (0.95%)		V (0.72%)
48	V/M
50	V/L	V (4.78%)				V (4.07%)
54	V/L/M/A/T/S	V (100%)	V (100%)	V (99,51%), A (0,49%)	V (100%)	V (98.85%), A (0.59%)	V (100%)	V (100%)
73	S/T/C/A	S (0.36%)
76	V
82	A/T/F/S/L/C/M			A (0.72%)		A (0.46%)
83	D		D (1.44%)	D (0.36%)		D (0.38%)
84	V/A/C
85	V
88	D/S	D (100%)	D (100%)	D (100%)	D (100%)	D (100%)	D (100%)	D (100%)
90	M
NRTI
41	L
65	R			R (< cutoff, 0.15%)
67	N/G/E
69	D/ins
70	R/E
74	V/I
75	M/T/A/S
77	L
115	F
116	Y
151	M
184	V/I
210	W	W (100%)	W (100%)	W (100%)	W (100%)	W (100%)	W (100%)	W (100%)
215	Y/F/I/S/C/D/E/V	S (100%)	S (100%)	S (100%)	S (100%)	S (100%)	S (100%)	S (100%)
219	Q/E/N/R
NNRTI
100	I
101	E/P/H
103	N/S
106	M/A
138	K/A/G/Q	K (1.73%)					K (6.25%)
179	F/E/D
181	C/I/V
188	L/H/C		C (0.67%)
190	A/S/E/Q	E (19.98%)	E (18.45%)	E (23.34%)
225	H
227	L/C
230	L
INI
66	I/A/K	I (< cutoff, 0.26%)		I (0.44%)
92	Q
138	K/A	K (1.67%)		K (1.32%)
140	S/A
143	R/C/H	H (0.63%)
147	G	G (1.46%)			G (2.33%)	G (0.28%)
148	H/R/K
155	H
FI
36	D/E/V/S		V (< cutoff, 0.15%)
37	V
38	E/A/M/G
40	H
42	T
43	D/K/S
44	M
45	M
<cutoff: this proportion is below the biologically meaningful detection limit (see Supplementary Table 8).
